# Supplementary material for: Single-cell phenomics reveals intra-species variation of phenotypic noise in yeast
Source: BMC Syst Biol. 2013 Jul 3;7:54. doi: 10.1186/1752-0509-7-54 (PMC3711934; doi:10.1186/1752-0509-7-54)
Supplement: Additional file 4: Table S3 — Parameters contributing to the first four phenotypic principal components. [file 1752-0509-7-54-S4.xlsx]

## Sheet: sheet1
Table S3A. Parameters having large contribution for pPC1
Parameter	Rotation	Loading	Description
D127_A	0.1139	0.8894	Distance between nuclear brightest point and cell tip
C128_A1B	0.1043	0.7586	Distance between middle point of neck and mother hip
C112_A1B	0.1015	0.7474	Distance between middle point of neck and mother center
D102_A	0.1007	0.7837	Distance between nuclear gravity center and mother tip
C103_A	0.0994	0.7482	Long axis length in whole cell
C103_A1B	0.0991	0.7235	Long axis length in mother
D103_C	0.099	0.8335	Distance between nuclear gravity center in mother and mother tip
D204	0.0989	0.7966	nuclear E ratio
D125_C	0.0985	0.8245	Distance between nuclear gravity center in mother and mother hip
C128_C	0.0968	0.7204	Distance between middle point of neck and mother hip
Table S3B. Parameters having large contribution for pPC2
Parameter	Rotation	Loading	Description
C115_A1B	0.1138	0.6875	Mother axis ratio
C114_C	0.113	0.7055	Bud axis ratio
D170_A1B	-0.1116	-0.7686	Angle between C4-1D2-1 and C4-1C1
C115_C	0.1115	0.6829	Mother axis ratio
C115_A	0.1113	0.6778	Whole cell axis ratio
C114_A1B	0.1088	0.7033	Bud axis ratio
D169_A1B	-0.1022	-0.7235	Angle between C4-1D1-1 and C4-1C1
D155_A1B	-0.0992	-0.6717	Angle between C1D2-1 and C1C1-2
C105_A1B	-0.0953	-0.6261	Neck position
C103_C	0.0945	0.6012	Long axis length in mother
Table S3C. Parameters having large contribution for pPC3
Parameter	Rotation	Loading	Description
C108_C	-0.1421	-0.8871	Short axis length in bud
C11-2_C	-0.1327	-0.8366	Bud cell size
C104_A	-0.1326	-0.8021	Short axis length in whole cell
C108_A1B	-0.131	-0.8285	Short axis length in bud
C101_C	-0.1288	-0.7854	Whole cell size
C101_A1B	-0.1268	-0.789	Whole cell size
C104_A1B	-0.1253	-0.7588	Short axis length in mother
C12-2_C	-0.1242	-0.7818	Bud cell outline length
C104_C	-0.1217	-0.7518	Short axis length in mother
C113_C	-0.1178	-0.7851	Distance between bud tip and mother long axis through middle point of neck
Table S3D. Parameters having large contribution for pPC4
Parameter	Rotation	Loading	Description
CCV104_A	0.1178	0.6454	Coefficient of variation of C104_A
CCV11-1_A	0.1163	0.6455	Coefficient of variation of C11-1_A
D114_A1B	0.1145	0.688	Ratio of D110 to C128
D107_A1B	-0.1119	-0.654	Ratio of D104 to C103
D152_A1B	0.1111	0.68	Mobility of nucleus in mother
A108	-0.1097	-0.6153	actin d iso ratio
A111	0.1088	0.6151	actin ae ratio
CCV12-1_A	0.1088	0.6237	Coefficient of variation of C12-1 A
C118_C	-0.1056	-0.5855	Cell size ratio
DCV154_A1B	-0.1054	-0.5988	Coefficient of variation of D154_A1B
