# Supplementary material for: Single-cell phenomics reveals intra-species variation of phenotypic noise in yeast
Source: BMC Syst Biol. 2013 Jul 3;7:54. doi: 10.1186/1752-0509-7-54 (PMC3711934; doi:10.1186/1752-0509-7-54)
Supplement: Additional file 5: Table S4 — Parameters contributing to phenotypic classes I, II and III, as determined by Linear Discriminant Analysis. [file 1752-0509-7-54-S5.xls]

## Sheet: Sheet1
Table S4A. Parameters having large contribution for Class I
Parameter	Angle	Correlation	Description
D107_A1B	29.98	0.0200344	Ratio_of_D104_to_C103
D188_C	29.9	-0.481859	Distance_between_nuclear_gravity_center_and_brightest_point_in_mother
D176_C	28.51	-0.583961	Nuclear_long_axis_length_in_mother
DCV147_A1B	28.38	-0.160285	Coefficient_of_variation_of_D147_A1B
ACV121_A	27.55	-0.24545	Coefficient_of_variation_of_A121_A
CCV11-1_A	27.41	-0.0592803	Coefficient_of_variation_of_C11-1_A
A104_C	25.16	-0.36771	Relative_distance_of_actin_patch_center_from_neck_in_bud
DCV118_A1B	24.7	-0.0976766	Coefficient_of_variation_of_D118_A1B
D105_A	23.97	-0.175341	Ratio_of_D102_to_C103
D153_C	23.71	-0.56733	Mobility_of_nucleus_in_bud
CCV115_A	23.38	-0.144618	Coefficient_of_variation_of_C115_A
CCV12-1_A	22.86	-0.0734945	Coefficient_of_variation_of_C12-1_A
D207	22.27	0.356512	nuclear_A1_ratio_to_budded_cells
C117_A1B	21.8	0.305376	Cell_outline_ratio
A8-1_A1B	20.51	-0.0465916	Total_brightness_of_actin_region_in_mother
C102_C	19.75	-0.459605	Whole_cell_outline_length
C105_A1B	16.65	0.226885	Neck_position
C12-2_A1B	14.74	-0.00806069	Bud_cell_outline_length
ACV9_C	14.03	-0.0322428	Coefficient_of_variation_of_A9_C
A7-1_A1B	13.76	-0.00189697	Size_of_actin_region_in_mother
C107_A1B	13.54	-0.0552394	Long_axis_length_in_bud
D147_A1B	13.42	-0.0354454	Relative_distance_of_nuclear_gravity_center_to_mother_center
C111_A1B	12.43	-0.304428	Distance_between_bud_tip_and_mother_short_axis_extension
CCV111_A1B	12.01	0.192271	Coefficient_of_variation_of_C111_A1B
C106_A1B	11.47	0.240161	Bud_direction
ACV102_A1B	11.4	-0.0580844	Coefficient_of_variation_of_A102_A1B
D14-1_C	11.07	-0.594595	Nuclear_size_in_mother
D185_C	10.95	-0.534139	Total_length_of_two_straight_segments_D11-1C4-1_and_D11-2C4-1
DCV14-2_C	10.39	-0.411594	Coefficient_of_variation_of_D14-2_C
A101_A1B	8.206	0.345424	Actin_region_ratio_in_whole_cell
C118_A1B	6.463	0.347084	Cell_size_ratio
D200	6.002	0.307255	nuclear_A1_ratio
C13_C	5.466	-0.0587956	Mother_cell_fitness_for_ellipse
C13_A1B	5.263	0.0376956	Mother_cell_fitness_for_ellipse
D186_C	4.632	-0.45302	Total_length_of_two_straight_segments_D12-1C4-1_and_D12-2C4-1
DCV105_A	4.233	-0.121755	Coefficient_of_variation_of_D105_A
A102_A1B	4.216	0.0603438	Bud_actin_region_ratio_to_total_region
D114_A1B	3.839	-0.067465	Ratio_of_D110_to_C128
C12-1_C	1.051	-0.53097	Mother_cell_outline_length
Table S4B. Parameters having large contribution for Class II
Parameter	Angle	Correlation	Description
D148_A1B	18.63	-0.163841	Relative_distance_of_nuclear_brightest_point_to_mother_center
D17-2_C	17.58	-0.391346	Nuclear_fitness_for_ellipse_in_bud
C109_A1B	17.06	0.102418	Neck_width
D182_A	16.64	-0.42698	Nuclear_axis_ratio
D103_C	16.15	-0.372355	Distance_between_nuclear_gravity_center_in_mother_and_mother_tip
DCV154_A1B	14.95	-0.0582098	Coefficient_of_variation_of_D154_A1B
CCV114_A1B	12.96	-0.0494339	Coefficient_of_variation_of_C114_A1B
D169_A1B	12.27	0.0336652	Angle_between_C4-1D1-1_and_C4-1C1
A107	12.14	-0.281107	actin_c_api_ratio
Table S4C. Parameters having large contribution for Class III
Parameter	Angle	Correlation	Description
D112_C	16.34	0.0608144	Ratio_of_D108_to_C128
C106_C	16.29	0.20697	Bud_direction
C12-1_A1B	15.6	-0.511678	Mother_cell_outline_length
CCV12-2_A1B	15.57	-0.263411	Coefficient_of_variation_of_C12-2_A1B
A114	15.56	0.116169	actin_a_ratio_to_no_bud_cells
A115	15.56	-0.116169	actin_b_ratio_to_no_bud_cells
DCV196_A1B	15.46	-0.294149	Coefficient_of_variation_of_D196_A1B
C115_A1B	15.03	-0.226187	Mother_axis_ratio
D109_C	13.83	-0.586534	Distance_between_nuclear_gravity_center_in_bud_and_middle_point_of_neck
D104_A1B	12.87	-0.425794	Distance_between_nuclear_gravity_center_and_mother_tip
D126_A1B	11.64	-0.445709	Distance_between_nuclear_gravity_center_and_mother_hip
D144_C	11.03	-0.636477	Distance_between_nuclear_outline_point_D6-2_in_bud_and_middle_point_of_neck
D145_C	9.952	-0.291844	Distance_between_nuclear_outline_point_D7_in_mother_and_mother_hip
D113_C	9.22	-0.444787	Ratio_of_D109_to_C107
C103_A	8.684	-0.488857	Long_axis_length_in_whole_cell
D121_C	6.566	0.0727876	Distance_between_nuclear_gravity_center_in_bud_and_bud_tip
D123_C	5.165	0.433288	Ratio_of_D121_to_C107
CCV115_C	3.107	-0.110248	Coefficient_of_variation_of_C115_C
D145_A1B	2.703	-0.352537	Distance_between_nuclear_outline_point_D7_and_mother_hip
