# Supplementary material for: Single-cell phenomics reveals intra-species variation of phenotypic noise in yeast
Source: BMC Syst Biol. 2013 Jul 3;7:54. doi: 10.1186/1752-0509-7-54 (PMC3711934; doi:10.1186/1752-0509-7-54)
Supplement: Additional file 6: Table S5 — List of 76 noise traits with significant inter-strain variation. [file 1752-0509-7-54-S6.xls]

## Sheet: noisevariers.txt
Trait	Descript	Noise x Strain P value
C104_A	Short_axis_length_in_whole_cell	8.84265e-10
C116_C	Axis_ratio_ratio	2.95856e-09
A121_A	Maximal_distance_between_patches	8.83326e-09
C11-1_A	Whole_cell_size	1.07898e-08
C115_A1B	Mother_axis_ratio	1.13431e-08
C107_A1B	Long_axis_length_in_bud	2.74392e-08
A7-2_C	Size_of_actin_region_in_bud	3.79623e-08
C12-1_A	Whole_cell_outline_length	5.036e-08
C104_A1B	Short_axis_length_in_mother	6.52e-08
C106_A1B	Bud_direction	1.11106e-07
D139_C	Distance_between_nuclear_brightest_point_in_bud_and_bud_tip	1.5062e-07
D14-2_C	Nuclear_size_in_bud	1.80639e-07
C104_C	Short_axis_length_in_mother	1.88273e-07
C103_A	Long_axis_length_in_whole_cell	1.94807e-07
A8-1_A1B	Total_brightness_of_actin_region_in_mother	2.74921e-07
C11-2_A1B	Bud_cell_size	3.25258e-07
C116_A1B	Axis_ratio_ratio	3.51574e-07
C13_A	Whole_cell_fitness_for_ellipse	9.38607e-07
C128_A1B	Distance_between_middle_point_of_neck_and_mother_hip	9.49535e-07
C115_A	Whole_cell_axis_ratio	1.02356e-06
A7-2_A1B	Size_of_actin_region_in_bud	1.52204e-06
C12-2_A1B	Bud_cell_outline_length	1.97564e-06
D180_C	Nuclear_minimum_radius_in_bud	2.61307e-06
A120_A	Total_length_of_actin_patch_link	2.6429e-06
A104_A1B	Relative_distance_of_actin_patch_center_from_neck_in_bud	4.10373e-06
A8-2_A1B	Total_brightness_of_actin_region_in_bud	4.33399e-06
C126_A1B	Brightness_difference_of_cell_wall	5.05325e-06
A9_A1B	Proportion_of_actin_region_at_neck	5.1356e-06
D132_A1B	Distance_between_nuclear_brightest_point_and_middle_point_of_neck	5.43381e-06
C110_A1B	Distance_between_bud_tip_and_mother_long_axis_extension	7.55759e-06
C11-1_A1B	Mother_cell_size	7.82368e-06
C126_A	Brightness_difference_of_cell_wall	9.89901e-06
A7-1_A1B	Size_of_actin_region_in_mother	1.14284e-05
A121_A1B	Maximal_distance_between_patches	1.15478e-05
D126_A1B	Distance_between_nuclear_gravity_center_and_mother_hip	1.18248e-05
D177_C	Nuclear_long_axis_length_in_bud	1.35051e-05
D174_C	Maximal_distance_between_nuclear_gravity_center_and_nuclear_outline_in_bud	1.35388e-05
C111_C	Distance_between_bud_tip_and_mother_short_axis_extension	1.69199e-05
D196_A1B	Maximal_intensity_of_nuclear_brightness_divided_by_average	1.80373e-05
A102_A1B	Bud_actin_region_ratio_to_total_region	1.93753e-05
C117_C	Cell_outline_ratio	2.08342e-05
D198_C	Ratio_of_nuclear_brightness	2.0967e-05
C118_C	Cell_size_ratio	2.27996e-05
D107_A1B	Ratio_of_D104_to_C103	2.32586e-05
D197_C	Ratio_of_nuclear_size	2.36013e-05
C111_A1B	Distance_between_bud_tip_and_mother_short_axis_extension	4.02022e-05
C105_A1B	Neck_position	4.55478e-05
D127_A	Distance_between_nuclear_brightest_point_and_cell_tip	4.75738e-05
D152_A1B	Mobility_of_nucleus_in_mother	5.14386e-05
A120_A1B	Total_length_of_actin_patch_link	5.27489e-05
D114_A1B	Ratio_of_D110_to_C128	5.64072e-05
A7-1_A	Size_of_actin_region	5.80238e-05
C113_A1B	Distance_between_bud_tip_and_mother_long_axis_through_middle_point_of_neck	6.00963e-05
D109_C	Distance_between_nuclear_gravity_center_in_bud_and_middle_point_of_neck	6.52708e-05
D131_C	Distance_between_nuclear_brightest_point_in_bud_and_middle_point_of_neck	7.0468e-05
D17-1_A	Nuclear_fitness_for_ellipse	8.3602e-05
C107_C	Long_axis_length_in_bud	8.36962e-05
A123_A1B	Ratio_of_actin_patches_to_actin_region	8.42632e-05
D121_C	Distance_between_nuclear_gravity_center_in_bud_and_bud_tip	0.00010384
D104_A1B	Distance_between_nuclear_gravity_center_and_mother_tip	0.000115278
D17-1_C	Nuclear_fitness_for_ellipse_in_mother	0.000119165
D179_A	Nuclear_minimum_radius	0.000123585
D184_A1B	Nuclear_axis_ratio	0.000124808
D146_C	Distance_between_nuclear_outline_point_D8_in_bud_and_bud_tip	0.000134579
D14-1_C	Nuclear_size_in_mother	0.00013796
D112_C	Ratio_of_D108_to_C128	0.000142617
D106_C	Ratio_of_D103_to_C103	0.000148519
D110_A1B	Distance_between_nuclear_gravity_center_and_middle_point_of_neck	0.000157563
D195_C	Maximal_intensity_of_nuclear_brightness_divided_by_average_in_bud	0.00016998
C126_C	Brightness_difference_of_cell_wall	0.000170756
C11-1_C	Mother_cell_size	0.000177805
A101_C	Actin_region_ratio_in_whole_cell	0.000178126
D181_A1B	Nuclear_minimum_radius	0.000187402
C13_A1B	Mother_cell_fitness_for_ellipse	0.000189771
A101_A1B	Actin_region_ratio_in_whole_cell	0.000195258
C109_A1B	Neck_width	0.000213916
