# Supplementary material for: Single-cell phenomics reveals intra-species variation of phenotypic noise in yeast
Source: BMC Syst Biol. 2013 Jul 3;7:54. doi: 10.1186/1752-0509-7-54 (PMC3711934; doi:10.1186/1752-0509-7-54)
Supplement: Additional file 7: Table S6 — Noise traits contributing to the first six noise principal components. [file 1752-0509-7-54-S7.xls]

## Sheet: Feuil1
Table S6. Noise phenotypes contributing to the first six noise principal components
No	nPC	Loading	P value	Trait	Independent(i)	Description
1	nPC1	-0.704947	1.1108e-06	C11-1_A		Whole_cell_size
2	nPC1	-0.681175	3.4774e-06	C12-1_A	*	Whole_cell_outline_length
3	nPC1	-0.652783	1.19314e-05	C104_A		Short_axis_length_in_whole_cell
4	nPC1	-0.666	6.83142e-06	C11-1_A1B		Mother_cell_size
5	nPC1	0.717449	5.82389e-07	D196_A1B		Maximal_intensity_of_nuclear_brightness_divided_by_average
6	nPC1	-0.742777	1.40931e-07	C11-1_C		Mother_cell_size
7	nPC1	-0.597985	9.28506e-05	C104_C		Short_axis_length_in_mother
8	nPC1	0.643979	1.70475e-05	C107_C		Long_axis_length_in_bud
9	nPC1	0.842214	6.40258e-11	C117_C		Cell_outline_ratio
10	nPC1	0.839538	8.40226e-11	C118_C	*	Cell_size_ratio
11	nPC1	0.843879	5.39236e-11	D14-2_C		Nuclear_size_in_bud
12	nPC1	0.684898	2.92872e-06	D131_C		Distance_between_nuclear_brightest_point_in_bud_and_middle_point_of_neck
13	nPC1	0.712584	7.51755e-07	D139_C	*	Distance_between_nuclear_brightest_point_in_bud_and_bud_tip
14	nPC1	0.705441	1.08349e-06	D174_C		Maximal_distance_between_nuclear_gravity_center_and_nuclear_outline_in_bud
15	nPC1	0.727562	3.36754e-07	D177_C	*	Nuclear_long_axis_length_in_bud
16	nPC1	0.782232	1.07914e-08	D180_C		Nuclear_minimum_radius_in_bud
17	nPC1	0.738646	1.79581e-07	D195_C		Maximal_intensity_of_nuclear_brightness_divided_by_average_in_bud
18	nPC1	0.784996	8.83839e-09	D197_C		Ratio_of_nuclear_size
19	nPC1	0.734409	2.29208e-07	D198_C	*	Ratio_of_nuclear_brightness
20	nPC2	-0.621432	4.04671e-05	C11-2_A1B		Bud_cell_size
21	nPC2	-0.659325	9.08427e-06	C12-2_A1B	*	Bud_cell_outline_length
22	nPC2	-0.635937	2.33884e-05	C107_A1B		Long_axis_length_in_bud
23	nPC2	-0.617659	4.6462e-05	D126_A1B	*	Distance_between_nuclear_gravity_center_and_mother_hip
24	nPC2	-0.611753	5.74729e-05	C111_C		Distance_between_bud_tip_and_mother_short_axis_extension
25	nPC3	0.753655	7.28e-08	D107_A1B		Ratio_of_D104_to_C103
26	nPC3	0.667652	6.35909e-06	D114_A1B	*	Ratio_of_D110_to_C128
27	nPC3	0.598651	9.07676e-05	D132_A1B		Distance_between_nuclear_brightest_point_and_middle_point_of_neck
28	nPC4	0.598877	9.00708e-05	C128_A1B		Distance_between_middle_point_of_neck_and_mother_hip
29	nPC4	-0.602342	7.99654e-05	A7-2_C		Size_of_actin_region_in_bud
30	nPC5	0.752413	7.86394e-08	C126_A	*	Brightness_difference_of_cell_wall
31	nPC6	-0.626304	3.37646e-05	C115_A		Whole_cell_axis_ratio
(i): stars represent traits that belong to the list of independent medoid traits defined by Levy and Siegal in PLoS Biology 2008:6:e264
No noise phenotypes was detected in nPC7.
